# Supplementary material for: Pentaneurellakatterjokki Fittkau & Murray (Chironomidae, Tanypodinae): redescription and phylogenetic position
Source: Zookeys. 2019 Apr 1;833:107–19. doi: 10.3897/zookeys.833.30936 (PMC6477873; doi:10.3897/zookeys.833.30936)
Supplement: XML Treatment for Pentaneurella katterjokki [file zookeys.833.30936-treatment1.xml]

<!DOCTYPE tp:taxon-treatment
  PUBLIC "-//TaxonX//DTD Taxonomic Treatment Publishing DTD v0 20100105//EN" "tax-treatment-NSO.dtd">
<tp:taxon-treatment xmlns:tp="http://www.plazi.org/taxpub"><tp:treatment-meta><kwd-group><label>Taxon classification</label><kwd><named-content xmlns:xlink="http://www.w3.org/1999/xlink" content-type="kingdom">Animalia</named-content></kwd><kwd><named-content xmlns:xlink="http://www.w3.org/1999/xlink" content-type="order">Diptera</named-content></kwd><kwd><named-content xmlns:xlink="http://www.w3.org/1999/xlink" content-type="family">Chironomidae</named-content></kwd></kwd-group><mixed-citation publication-type="journal"><person-group><name><surname>Laurindo da Silva</surname><given-names>Fabio</given-names></name><name><surname>Stur</surname><given-names>Elisabeth</given-names></name></person-group><article-title><italic><tp:taxon-name><tp:taxon-name-part taxon-name-part-type="genus" reg="Pentaneurella">Pentaneurella</tp:taxon-name-part><tp:taxon-name-part taxon-name-part-type="species" reg="katterjokki">katterjokki</tp:taxon-name-part></tp:taxon-name></italic> Fittkau &amp; Murray (<tp:taxon-name><tp:taxon-name-part taxon-name-part-type="family">Chironomidae</tp:taxon-name-part></tp:taxon-name>, <tp:taxon-name><tp:taxon-name-part taxon-name-part-type="subfamily">Tanypodinae</tp:taxon-name-part></tp:taxon-name>): redescription and phylogenetic position</article-title><source>Zookeys</source><day>01</day><month>4</month><year>2019</year><volume>833</volume><fpage>107</fpage><lpage>119</lpage><pub-id pub-id-type="doi">10.3897/zookeys.833.30936</pub-id></mixed-citation></tp:treatment-meta><tp:nomenclature><tp:taxon-name>
            <tp:taxon-name-part taxon-name-part-type="genus" reg="Pentaneurella">Pentaneurella</tp:taxon-name-part>
            <tp:taxon-name-part taxon-name-part-type="species" reg="katterjokki">katterjokki</tp:taxon-name-part>
          </tp:taxon-name><tp:taxon-authority>Fittkau &amp; Murray, 1983</tp:taxon-authority><tp:nomenclature-citation-list><tp:nomenclature-citation><tp:taxon-name>
                <tp:taxon-name-part taxon-name-part-type="genus" reg="Pentaneura">Pentaneura</tp:taxon-name-part>
              </tp:taxon-name><comment>spec. Katterjokk Fittkau, 1962: 372 (description of male)</comment></tp:nomenclature-citation><tp:nomenclature-citation><tp:taxon-name>
                <tp:taxon-name-part taxon-name-part-type="genus" reg="Pentaneurella">Pentaneurella</tp:taxon-name-part>
                <tp:taxon-name-part taxon-name-part-type="species" reg="katterjokki">katterjokki</tp:taxon-name-part>
              </tp:taxon-name><comment>Fittkau &amp; Murray, 1983: 62 (description of male and immature stages)</comment></tp:nomenclature-citation></tp:nomenclature-citation-list></tp:nomenclature><tp:treatment-sec sec-type="material" id="SECID0EHGAC"><title>Material examined.</title><p><bold><italic>Type material</italic></bold>: Holotype pharate male (<named-content xmlns:xlink="http://www.w3.org/1999/xlink" content-type="dwc:institutional_code" xlink:type="simple">ZSM</named-content> slide A and B), SWEDEN, Katterjokk, Swedish Lappland, leg. L. Brundin. Two paratypes: pharate female and larva data as for holotype.</p><p><bold><italic>Additional material</italic></bold>: NORWAY, Oppland, Rondane National Park: Adult male (NTNU-VM slide 201765), Skranglehaugen (P4), 1110 m asl, <named-content xmlns:xlink="http://www.w3.org/1999/xlink" content-type="dwc:verbatimCoordinates" xlink:type="simple"><named-content content-type="geo-json" specific-use="{&#34;type&#34;:&#34;Point&#34;,&#34;coordinates&#34;:[9.803600,61.982700]}" id="NCID0EBHAC" xlink:type="simple">61.98270N, 9.80360E</named-content></named-content>, 14–21.vii.2008, leg. T. Ekrem, [<abbrev xmlns:xlink="http://www.w3.org/1999/xlink" xlink:title="Barcode of Life Data Systems" id="ABBRID0EGHAC" xlink:type="simple">BOLD</abbrev> ID: ATNA328]. Adult male (NTNU-VM slide 201767), as previous except for Skranglehaugen (P3), 1115 m asl, <named-content xmlns:xlink="http://www.w3.org/1999/xlink" content-type="dwc:verbatimCoordinates" xlink:type="simple"><named-content content-type="geo-json" specific-use="{&#34;type&#34;:&#34;Point&#34;,&#34;coordinates&#34;:[9.804510,61.982190]}" id="NCID0ENHAC" xlink:type="simple">61.98219N, 9.80451E</named-content></named-content>, [<abbrev xmlns:xlink="http://www.w3.org/1999/xlink" xlink:title="Barcode of Life Data Systems" id="ABBRID0ESHAC" xlink:type="simple">BOLD</abbrev> ID: ATNA333]. Adult female (NTNU-VM slide 201768), as previous except for 07–14.vii.2008, leg. T. Hoffstad, [<abbrev xmlns:xlink="http://www.w3.org/1999/xlink" xlink:title="Barcode of Life Data Systems" id="ABBRID0EWHAC" xlink:type="simple">BOLD</abbrev> ID: ATNA335]. Adult female (NTNU-VM slide 201766), Skranglehaugen (P2), 1119 m asl, <named-content xmlns:xlink="http://www.w3.org/1999/xlink" content-type="dwc:verbatimCoordinates" xlink:type="simple"><named-content content-type="geo-json" specific-use="{&#34;type&#34;:&#34;Point&#34;,&#34;coordinates&#34;:[9.804800,61.981410]}" id="NCID0E4HAC" xlink:type="simple">61.98141N, 9.80480E</named-content></named-content>, 14–21.vii.2008, leg. T. Ekrem, [<abbrev xmlns:xlink="http://www.w3.org/1999/xlink" xlink:title="Barcode of Life Data Systems" id="ABBRID0ECIAC" xlink:type="simple">BOLD</abbrev> ID: ATNA 331]. Pupa (NTNU-VM slide 201769), Skranglehaugen (P5), 1105 m asl, <named-content xmlns:xlink="http://www.w3.org/1999/xlink" content-type="dwc:verbatimCoordinates" xlink:type="simple"><named-content content-type="geo-json" specific-use="{&#34;type&#34;:&#34;Point&#34;,&#34;coordinates&#34;:[9.803840,61.983460]}" id="NCID0EJIAC" xlink:type="simple">61.98346N, 9.80384E</named-content></named-content>, 07–14.vii.2008, leg. T. Hoffstad, [<abbrev xmlns:xlink="http://www.w3.org/1999/xlink" xlink:title="Barcode of Life Data Systems" id="ABBRID0EOIAC" xlink:type="simple">BOLD</abbrev> ID: ATNA338]. Larva (NTNU-VM slide 201764) Skranglehaugen, 1117 m asl, benthos, <named-content xmlns:xlink="http://www.w3.org/1999/xlink" content-type="dwc:verbatimCoordinates" xlink:type="simple"><named-content content-type="geo-json" specific-use="{&#34;type&#34;:&#34;Point&#34;,&#34;coordinates&#34;:[9.804540,61.991860]}" id="NCID0EVIAC" xlink:type="simple">61.99186N, 9.80454E</named-content></named-content>, 23.vi.2008, leg. E. Stur, [<abbrev xmlns:xlink="http://www.w3.org/1999/xlink" xlink:title="Barcode of Life Data Systems" id="ABBRID0E1IAC" xlink:type="simple">BOLD</abbrev> ID: ATNA122]. Pupa (NTNU-VM slide 201771) Dørålseter, 1032 m asl, kick sample 3, <named-content xmlns:xlink="http://www.w3.org/1999/xlink" content-type="dwc:verbatimCoordinates" xlink:type="simple"><named-content content-type="geo-json" specific-use="{&#34;type&#34;:&#34;Point&#34;,&#34;coordinates&#34;:[9.803430,61.993470]}" id="NCID0EBJAC" xlink:type="simple">61.99347N, 9.80343E</named-content></named-content>, 10.viii.2015, leg. K. Hårsaker, T. Ekrem and M. Majaneva, [<abbrev xmlns:xlink="http://www.w3.org/1999/xlink" xlink:title="Barcode of Life Data Systems" id="ABBRID0EGJAC" xlink:type="simple">BOLD</abbrev> ID: EBAI-Ch122]. Larva (NTNU-VM slide 201770) as previous, [<abbrev xmlns:xlink="http://www.w3.org/1999/xlink" xlink:title="Barcode of Life Data Systems" id="ABBRID0EKJAC" xlink:type="simple">BOLD</abbrev> ID: EBAI-Ch66]. GERMANY, Bayern, Berchtesgaden National Park: Adult male, (NTNU-VM slide 201774), Herrenrointquelle 308, 1250 m asl, <named-content xmlns:xlink="http://www.w3.org/1999/xlink" content-type="dwc:verbatimCoordinates" xlink:type="simple"><named-content content-type="geo-json" specific-use="{&#34;type&#34;:&#34;Point&#34;,&#34;coordinates&#34;:[12.972220,47.577780]}" id="NCID0ERJAC" xlink:type="simple">47.57778N, 12.97222E</named-content></named-content>, 26.vii-09.viii.2005, leg. F. Eder, [<abbrev xmlns:xlink="http://www.w3.org/1999/xlink" xlink:title="Barcode of Life Data Systems" id="ABBRID0EWJAC" xlink:type="simple">BOLD</abbrev> ID: ES147]. Adult male, (NTNU-VM slide 201772), Schapbachquelle 360a, 1140 m asl, <named-content xmlns:xlink="http://www.w3.org/1999/xlink" content-type="dwc:verbatimCoordinates" xlink:type="simple"><named-content content-type="geo-json" specific-use="{&#34;type&#34;:&#34;Point&#34;,&#34;coordinates&#34;:[12.958060,47.582780]}" id="NCID0E4JAC" xlink:type="simple">47.58278N, 12.95806E</named-content></named-content>, 27.v.-14.vi.2005, leg. F. Eder, [<abbrev xmlns:xlink="http://www.w3.org/1999/xlink" xlink:title="Barcode of Life Data Systems" id="ABBRID0ECKAC" xlink:type="simple">BOLD</abbrev> ID: ES46]. Adult male, (NTNU-VM slide 201773), as previous except for 28.vi-12.vii.2005, leg. F. Eder &amp; A. Schellmoser [<abbrev xmlns:xlink="http://www.w3.org/1999/xlink" xlink:title="Barcode of Life Data Systems" id="ABBRID0EGKAC" xlink:type="simple">BOLD</abbrev> ID: ES82].</p></tp:treatment-sec><tp:treatment-sec sec-type="description" id="SECID0EKKAC"><title>Diagnostic characters.</title><p><italic><tp:taxon-name><tp:taxon-name-part taxon-name-part-type="genus" reg="Pentaneurella">Pentaneurella</tp:taxon-name-part><tp:taxon-name-part taxon-name-part-type="species" reg="katterjokki">katterjokki</tp:taxon-name-part></tp:taxon-name></italic> differs from other <tp:taxon-name><tp:taxon-name-part taxon-name-part-type="tribe">Pentaneurini</tp:taxon-name-part></tp:taxon-name> species by the combination of the following characters. <bold><italic>Adult male</italic></bold>: thorax with a scutal tubercle, tibial spur on fore leg with long outer tooth and shorter side teeth, anal point apically notched. <bold><italic>Adult female</italic></bold>: gonapophysis VIII triangular, tergite IX without setae, coxosternapodeme strongly curved, postgenital plate broadly rounded, labia with inconspicuous microtrichia. <bold><italic>Pupa</italic></bold>: plastron plate moderately large, corona absent, anal macrosetae with adhesive sheaths, genital sac symmetrically tapered. <bold><italic>Larva</italic></bold>: dorsally DP absent, peg sensilla large, firmly fused with the margin of antennal segment 2, forming a fork-like process.</p></tp:treatment-sec><tp:treatment-sec sec-type="description" id="SECID0EMLAC"><title>Description.</title><p><bold><italic>Adult male</italic> (n = 3, except where otherwise stated).</bold><italic>Size</italic>. Total length 5.2 (1) mm. Wing length 3.0–3.1 mm. Total length/wing length 1.75 (1). Wing length/profemur length 2.09–2.22 (2).</p><p><italic>General coloration</italic>. Head pale brown with darker occipital margin; pedicel and antenna brown; maxillary palp pale brown. Thorax pale brown. Wing membrane transparent without marks. Legs brown to pale brown. Abdominal tergite I–VI white, T VII with continuous pale brown transverse band near proximal margin, VIII pale brown; hypopygium pale brown.</p><p><italic>Head</italic>. Temporal setae 17–19, uniserial. Eye ratio 0.47–0.59. Tentorium 235–289 μm long. Clypeus 132–189 μm long, 97–111 μm wide at widest part, bearing 12–22 setae. Cibarial pump 284–301 μm long. Lengths of palpomeres 1–5 (in μm): 77–82; 84–97; 163–178; 171–207; 324–342. Antenna 1250–1297 μm long, diameter of pedicel 185–188 (2) μm. AR 1.22–1.31.</p><p><italic>Thorax</italic>. Antepronotals 6–10. Acrostichals 30–52, double staggered row which diverges posteriorly to join the dorsocentral row; dorsocentrals 24–38, biserial anteriorly and uniserial posteriorly; prealars 11–12 (2); supraalar 1 (1). Anapleural suture ratio 0.48–0.55. Scutellars 10–14. Scutal tubercle present.</p><p><italic>Wing</italic> (Fig. <xref ref-type="fig" rid="F1">1A</xref>). Width 0.85–0.86 (4) mm. Membrane densely covered with macrotrichia. Costa 2.9–3.1 (4) mm long without extension ending proximal to R<sub>4+5</sub>; MCu almost at FCu; R<sub>2+3</sub> present, R<sub>3</sub> not reaching costa. VR 0.91–1.05. WW 0.27–0.29. Brachiolum with 3 setae. Squama with 18–26 (2) setae. Anal lobe moderately developed.</p><p><italic>Legs</italic> (Fig. <xref ref-type="fig" rid="F1">1B–E</xref>). Fore leg: width at apex of tibia 70 (2) μm, tibia with single, apical and pectinate spur 36–37 (2) μm long (Fig. <xref ref-type="fig" rid="F1">1B</xref>), with 4 (2) lateral teeth; ta<sub>1-4</sub> without preapical pseudospurs. Mid leg: width at apex of tibia 64–72 μm, tibia with two apical spurs 22–27; 32–40 μm long (Fig. <xref ref-type="fig" rid="F1">1C</xref>), with 4–5 lateral teeth; ta<sub>1-4</sub> with preapical pseudospurs. Hind leg: width at apex of tibia 62–72 μm, tibia with two apical spurs 22–29; 25–29 μm long (Fig. <xref ref-type="fig" rid="F1">1D</xref>), with 4 lateral teeth; comb not observed; ta<sub>1-4</sub> without preapical pseudospurs. Claws slender, distally recurved and pointed and with large basal protuberance (Fig. <xref ref-type="fig" rid="F1">1E</xref>). Pulvilli absent. Lengths and proportion of leg segments as in Table <xref ref-type="table" rid="T1">1</xref>.</p><p><italic>Hypopygium</italic> (Fig. <xref ref-type="fig" rid="F1">1F</xref>). Tergite IX slightly concave posteriorly, without posterior setae. Membranous anal point broad, apically notched. Phallapodeme 106–130 (2) μm long. Sternapodeme with reduced anterior process. Gonocoxite cylindrical, 235–285 μm long, 103–131 μm wide. GcR 2.02–2.44. Gonostylus slender, 166–176 μm long, megaseta cochleariform, 14–17 μm long. HR 1.44–1.62. HV 3.04 (1).</p><fig id="F1" position="float" orientation="portrait"><label>Figure 1.</label><caption><p><italic><tp:taxon-name><tp:taxon-name-part taxon-name-part-type="genus" reg="Pentaneurella">Pentaneurella</tp:taxon-name-part><tp:taxon-name-part taxon-name-part-type="species" reg="katterjokki">katterjokki</tp:taxon-name-part></tp:taxon-name></italic> Fittkau &amp; Murray, adult male (<bold>A–F</bold>), adult female (<bold>G–H</bold>). <bold>A</bold> Wing <bold>B</bold> fore tibial spur <bold>C</bold> mid tibial spurs <bold>D</bold> hind tibial spurs <bold>E</bold> tarsal claw <bold>F</bold> hypopygium, left: ventral aspect, right: dorsal aspect <bold>G</bold> female genitalia, dorsal aspect <bold>H</bold> female genitalia, ventral aspect. Scale bars: 500 µm (<bold>A</bold>); 100 µm (<bold>G, H</bold>).</p></caption><graphic xmlns:xlink="http://www.w3.org/1999/xlink" xlink:href="zookeys-833-107-g001.jpg" position="float" orientation="portrait" xlink:type="simple" id="oo_278176.jpg"/></fig><table-wrap id="T1" position="float" orientation="portrait"><label>Table 1.</label><caption><p>Lengths (in μm) and proportions of leg segments in <italic><tp:taxon-name><tp:taxon-name-part taxon-name-part-type="genus" reg="Pentaneurella">Pentaneurella</tp:taxon-name-part><tp:taxon-name-part taxon-name-part-type="species" reg="katterjokki">katterjokki</tp:taxon-name-part></tp:taxon-name></italic> Fittkau &amp; Murray, male (n = 2 or 3).</p></caption><table id="TID0ETZAE" rules="all"><tbody><tr><th rowspan="1" colspan="1"/><th rowspan="1" colspan="1">fe</th><th rowspan="1" colspan="1">ti</th><th rowspan="1" colspan="1">ta<sub>1</sub></th><th rowspan="1" colspan="1">ta<sub>2</sub></th><th rowspan="1" colspan="1">ta<sub>3</sub></th></tr><tr><td rowspan="1" colspan="1">p<sub>1</sub></td><td rowspan="1" colspan="1">1385–1487</td><td rowspan="1" colspan="1">1433–1634</td><td rowspan="1" colspan="1">616–630</td><td rowspan="1" colspan="1">551–568</td><td rowspan="1" colspan="1">385–409</td></tr><tr><td rowspan="1" colspan="1">p<sub>2</sub></td><td rowspan="1" colspan="1">1246–1503</td><td rowspan="1" colspan="1">1414–1757</td><td rowspan="1" colspan="1">935–1110</td><td rowspan="1" colspan="1">577–693</td><td rowspan="1" colspan="1">420–510</td></tr><tr><td rowspan="1" colspan="1">p<sub>3</sub></td><td rowspan="1" colspan="1">1279–1304</td><td rowspan="1" colspan="1">1434–1519</td><td rowspan="1" colspan="1">1025–1163</td><td rowspan="1" colspan="1">684–732</td><td rowspan="1" colspan="1">471–507</td></tr><tr><td rowspan="1" colspan="1"/><td rowspan="1" colspan="1">ta<sub>4</sub></td><td rowspan="1" colspan="1">ta<sub>5</sub></td><td rowspan="1" colspan="1">LR</td><td rowspan="1" colspan="1">BV</td><td rowspan="1" colspan="1">SV</td></tr><tr><td rowspan="1" colspan="1">p<sub>1</sub></td><td rowspan="1" colspan="1">225–240</td><td rowspan="1" colspan="1">146–155</td><td rowspan="1" colspan="1">0.38–0.44</td><td rowspan="1" colspan="1">2.59–2.78</td><td rowspan="1" colspan="1">4.63–4.90</td></tr><tr><td rowspan="1" colspan="1">p<sub>2</sub></td><td rowspan="1" colspan="1">241–284</td><td rowspan="1" colspan="1">154–182</td><td rowspan="1" colspan="1">0.63–0.75</td><td rowspan="1" colspan="1">2.34–2.77</td><td rowspan="1" colspan="1">2.22–3.12</td></tr><tr><td rowspan="1" colspan="1">p<sub>3</sub></td><td rowspan="1" colspan="1">268–295</td><td rowspan="1" colspan="1">167–186</td><td rowspan="1" colspan="1">0.71–0.77</td><td rowspan="1" colspan="1">2.28–2.35</td><td rowspan="1" colspan="1">2.42–2.65</td></tr></tbody></table></table-wrap><p><bold><italic>Adult female</italic> (n = 2, except where otherwise stated)</bold>. <italic>Size</italic>. Total length 5.2 (1) mm. Wing length 3.3–3.4 mm. Total length/wing length 1.02–1.14. Wing length/profemur length 2.55–2.74.</p><p><italic>General coloration</italic>. Head pale brown with darker occipital margin; pedicel and antenna brown; maxillary palp pale brown. Thorax pale brown. Wing membrane transparent without marks. Legs brown to pale brown. Abdominal tergites and genitalia pale brown.</p><p><italic>Head</italic>. Temporal setae 22–24, irregularly uniserial. Eye ratio 1.12–1.33. Tentorium 186–287 μm long. Clypeus 157–176 μm long, 108–121 μm wide at largest part, bearing 25–28 setae. Cibarial pump 281–305 μm long. Lengths of palpomeres 1–5 (in μm): 52–57; 98–102; 180–181; 188–193; 333–334. Antenna 897–920 μm long, diameter of pedicel 98–100 μm. AR 0.36–0.39.</p><p><italic>Thorax</italic>. Antepronotals 7. Acrostichals 44–48, double staggered row which diverges posteriorly to join the dorsocentral row of setae; dorsocentrals 36–48, biserial anteriorly and uniserial posteriorly; prealars 15–16; supraalars 2. Anapleural suture ratio 0.49 (1). Scutellars 8–10. Scutal tubercle present.</p><p><italic>Wing</italic>. Width 1.00–1.10 mm. Costa 3.3–3.4 mm long. VR 0.96–0.98. WW 0.30–0.31. Brachiolum with 3 setae. Squama with 22–25 setae.</p><p><italic>Legs</italic>. Fore leg: width at apex of tibia 71–74 μm, tibia with single, apical and pectinate spur 27–28 μm long, with 4 lateral teeth; ta<sub>1-4</sub> without preapical pseudospurs. Mid leg: width at apex of tibia 54–68 μm, tibia with two apical spurs 27–28; 29–32 μm long, with 4–5 lateral teeth; ta<sub>1-4</sub> with preapical pseudospurs. Hind leg: width at apex of tibia 65–67 μm, tibia with two apical spurs 30–35; 44–48 μm long, with 4 lateral teeth; comb not observed; ta<sub>1-4</sub> without preapical pseudospurs. Claws slender, distally recurved and pointed and with large basal protuberance. Lengths and proportion of leg segments as in Table <xref ref-type="table" rid="T2">2</xref>.</p><p><italic>Genitalia</italic> (Fig. <xref ref-type="fig" rid="F1">1G–H</xref>). Gonapophysis VIII triangular, 84–85 μm long. Tergite IX without setae. Coxosternapodeme 142–159 μm long. Postgenital plate broadly rounded. Cerci oval-quadrate, 55–63 μm long, 24–31 μm wide; with 20 elongated setae. Labia with inconspicuous microtrichia. Notum 196–199 μm long. Seminal capsules oblong, 74–75 μm long, 55–69 μm wide, with conical shaped necks. Length ratio SCa/No 0.37–0.38.</p><table-wrap id="T2" position="float" orientation="portrait"><label>Table 2.</label><caption><p>Lengths (in μm) and proportions of leg segments in <italic><tp:taxon-name><tp:taxon-name-part taxon-name-part-type="genus" reg="Pentaneurella">Pentaneurella</tp:taxon-name-part><tp:taxon-name-part taxon-name-part-type="species" reg="katterjokki">katterjokki</tp:taxon-name-part></tp:taxon-name></italic> Fittkau &amp; Murray, female (n = 2).</p></caption><table id="TID0E3DAG" rules="all"><tbody><tr><th rowspan="1" colspan="1"/><th rowspan="1" colspan="1">fe</th><th rowspan="1" colspan="1">ti</th><th rowspan="1" colspan="1">ta<sub>1</sub></th><th rowspan="1" colspan="1">ta<sub>2</sub></th><th rowspan="1" colspan="1">ta<sub>3</sub></th></tr><tr><td rowspan="1" colspan="1">p<sub>1</sub></td><td rowspan="1" colspan="1">1235–1343</td><td rowspan="1" colspan="1">1539–1625</td><td rowspan="1" colspan="1">1149–1151</td><td rowspan="1" colspan="1">745–747</td><td rowspan="1" colspan="1">508–512</td></tr><tr><td rowspan="1" colspan="1">p<sub>2</sub></td><td rowspan="1" colspan="1">1349–1414</td><td rowspan="1" colspan="1">1520–1621</td><td rowspan="1" colspan="1">822–1165</td><td rowspan="1" colspan="1">586–729</td><td rowspan="1" colspan="1">417–515</td></tr><tr><td rowspan="1" colspan="1">p<sub>3</sub></td><td rowspan="1" colspan="1">1238–1448</td><td rowspan="1" colspan="1">1596–1879</td><td rowspan="1" colspan="1">837–1171</td><td rowspan="1" colspan="1">583–765</td><td rowspan="1" colspan="1">421–553</td></tr><tr><td rowspan="1" colspan="1"/><td rowspan="1" colspan="1">ta<sub>4</sub></td><td rowspan="1" colspan="1">ta<sub>5</sub></td><td rowspan="1" colspan="1">LR</td><td rowspan="1" colspan="1">BV</td><td rowspan="1" colspan="1">SV</td></tr><tr><td rowspan="1" colspan="1">p<sub>1</sub></td><td rowspan="1" colspan="1">290–306</td><td rowspan="1" colspan="1">175–196</td><td rowspan="1" colspan="1">0.71–0.75</td><td rowspan="1" colspan="1">2.28–2.34</td><td rowspan="1" colspan="1">2.41–2.58</td></tr><tr><td rowspan="1" colspan="1">p<sub>2</sub></td><td rowspan="1" colspan="1">232–317</td><td rowspan="1" colspan="1">165–188</td><td rowspan="1" colspan="1">0.54–0.72</td><td rowspan="1" colspan="1">2.36–2.68</td><td rowspan="1" colspan="1">2.55–3.57</td></tr><tr><td rowspan="1" colspan="1">p<sub>3</sub></td><td rowspan="1" colspan="1">258–286</td><td rowspan="1" colspan="1">158–182</td><td rowspan="1" colspan="1">0.52–0.62</td><td rowspan="1" colspan="1">2.40–2.74</td><td rowspan="1" colspan="1">2.66–3.64</td></tr></tbody></table></table-wrap><p><bold><italic>Pupa</italic> (n = 2, except where otherwise stated).</bold><italic>Size</italic>. Abdomen 3.5–4.3 mm long in male.</p><p><italic>General coloration</italic>. Exuviae mostly pale brown without any distinctive patterns; thoracic horn brown.</p><p><italic>Cephalothorax</italic> (Fig. <xref ref-type="fig" rid="F2">2A</xref>). Wing sheath smooth, 1.5–1.6 mm long. Thoracic horn 322–336 μm long and 111–115 μm wide (Fig. <xref ref-type="fig" rid="F2">2A</xref>). THR 2.89–2.93. Respiratory atrium almost filling the lumen cavity, apically constricted into a narrow, short and straight neck, connected basally to a large rounded plastron plate. External membrane with spinules basally interconnected, forming scales. Basal lobe large apically round. Thoracic comb with 14 or 15 conical tubercles (Fig. <xref ref-type="fig" rid="F2">2A</xref>).</p><p><italic>Abdomen</italic> (Fig. <xref ref-type="fig" rid="F2">2B, C</xref>). Tergite I with scar 217–238 μm long. Shagreen on tergites very sparse, spinules only present on the anterior median border of tergite VII, anterior and posterior borders of tergite VIII and sparsely on the anal lobe. Sternites I and VIII without shagreen, S II–VI with lateral longitudinal narrow bands or shagreen, S VII almost entirely covered with shagreen. Abdominal chaetotaxy as in figure 2B. Abdominal segment VII with 4 LS-setae. A VIII with 5 LS-setae. Anal lobe 516–533 μm long, 319–331 μm wide (Fig. <xref ref-type="fig" rid="F2">2C</xref>). ALR 1.60–1.62. Male genital sac not surpassing apex of anal lobe.</p><fig id="F2" position="float" orientation="portrait"><label>Figure 2.</label><caption><p><italic><tp:taxon-name><tp:taxon-name-part taxon-name-part-type="genus" reg="Pentaneurella">Pentaneurella</tp:taxon-name-part><tp:taxon-name-part taxon-name-part-type="species" reg="katterjokki">katterjokki</tp:taxon-name-part></tp:taxon-name></italic> Fittkau &amp; Murray, pupa. <bold>A</bold> Thoracic horn with basal lobe and thoracic comb <bold>B</bold> abdominal segments with chaetotaxy, dorsal aspect <bold>C</bold> anal lobe and male genital sac, ventral aspect.</p></caption><graphic xmlns:xlink="http://www.w3.org/1999/xlink" xlink:href="zookeys-833-107-g002.jpg" position="float" orientation="portrait" xlink:type="simple" id="oo_278177.jpg"/></fig><p><bold><italic>4<sup>th</sup> instar larva</italic> (n = 2, except where otherwise stated).</bold><italic>General coloration</italic>. Head golden yellow, postoccipital margin brown. Ligula pale yellow, with apex brown. Abdomen pale yellow. Procercus pale brown along anterior margin.</p><p><italic>Head</italic> (Fig. <xref ref-type="fig" rid="F3">3A</xref>). Length 808–873 μm, 495–518 μm wide; IC 0.59–0.61. Dorsally DP absent, S5 and S8 postero-mesal to S7. Ventrally S9, S10 and SSm forming a gently curved line (Fig. <xref ref-type="fig" rid="F3">3A</xref>).</p><p><italic>Antenna</italic> (Fig. <xref ref-type="fig" rid="F3">3B–C</xref>). Length 374–383 μm, A<sub>1</sub> 274–276 μm long, with ring organ located 0.44–0.54 from base, A<sub>2</sub> 86–93 μm long. Peg sensilla large, firmly fused with margin of antennal segment 2, forming a fork-like process (Fig. <xref ref-type="fig" rid="F3">3C</xref>). AR 2.57–2.73. Blade 104–106 μm long.</p><p><italic>Maxilla</italic> (Fig. <xref ref-type="fig" rid="F3">3D</xref>). Basal palp segment 59–60 μm long, 12–13 wide at middle, with ring organ located 0.40–0.68 from base. PR 4.44–4.45. APR 4.59–4.66.</p><p><italic>Mandible</italic> (Fig. <xref ref-type="fig" rid="F3">3E</xref>). Length 95–115 μm. Sensillum campaniformium located 0.72 from apex. AMD 2.38– 2.89.</p><p><italic>Mentum and M appendage</italic> (Fig. <xref ref-type="fig" rid="F3">3F</xref>). Dorsomentum sclerotised, without teeth. Labial vesicles oblong. Pseudoradula with fine granulation, not arranged in distinct longitudinal rows, 115 (1) μm long.</p><p><italic><tp:taxon-name><tp:taxon-name-part taxon-name-part-type="genus" reg="Hypopharyngeal">Hypopharyngeal</tp:taxon-name-part><tp:taxon-name-part taxon-name-part-type="species" reg="complex">complex</tp:taxon-name-part></tp:taxon-name></italic> (Fig. <xref ref-type="fig" rid="F3">3G–H</xref>). Ligula with 5 teeth, 86–98 μm long, 44–52 μm wide at base; row of teeth slightly concave, middle and inner teeth subequal in size, outer slightly larger; inner teeth curved outward (Fig. <xref ref-type="fig" rid="F3">3G</xref>). IO 0.98–1.02, MO 0.98–1.00. Paraligula bifid, 36–47 μm long, inner tooth 29–36 μm long. Pecten hypopharyngis with 14–15 subequal teeth, corner tooth and middle teeth slightly broader than remainder (Fig. <xref ref-type="fig" rid="F3">3H</xref>).</p><p><italic>Body</italic> (Fig. <xref ref-type="fig" rid="F3">3I</xref>). Without fringe of swim-setae. Procercus 153–182 μm long, 54–71 μm wide, with 6 anal setae 680–760 μm long. L/W 2.56–2.83. Anal tubules slender, 311–341 μm long. Posterior parapod 671–695 μm long. Claws simple (Fig. <xref ref-type="fig" rid="F3">3I</xref>), some with small spines on inner and/or outer margin.</p><fig id="F3" position="float" orientation="portrait"><label>Figure 3.</label><caption><p><italic><tp:taxon-name><tp:taxon-name-part taxon-name-part-type="genus" reg="Pentaneurella">Pentaneurella</tp:taxon-name-part><tp:taxon-name-part taxon-name-part-type="species" reg="katterjokki">katterjokki</tp:taxon-name-part></tp:taxon-name></italic> Fittkau &amp; Murray, larva. <bold>A</bold> Head with chaetotaxy. Left: ventral aspect, right: dorsal aspect <bold>B</bold> antenna <bold>C</bold> apex of antenna <bold>D</bold> maxillary palp <bold>E</bold> mandible <bold>F</bold> mentum and M-appendage <bold>G</bold> ligula and paraligula <bold>H</bold> pecten hypopharyngis <bold>I</bold> simple claw of posterior parapod.</p></caption><graphic xmlns:xlink="http://www.w3.org/1999/xlink" xlink:href="zookeys-833-107-g003.jpg" position="float" orientation="portrait" xlink:type="simple" id="oo_278178.jpg"/></fig></tp:treatment-sec><tp:treatment-sec sec-type="Systematics" id="SECID0E6TAE"><title>Systematics.</title><p>In their comprehensive analyses of the <tp:taxon-name><tp:taxon-name-part taxon-name-part-type="family">Chironomidae</tp:taxon-name-part></tp:taxon-name> subfamily <tp:taxon-name><tp:taxon-name-part taxon-name-part-type="subfamily">Tanypodinae</tp:taxon-name-part></tp:taxon-name>, <xref ref-type="bibr" rid="B23">Silva and Ekrem (2016)</xref> considered morphological characters across all life stages for all nine tribes within the subfamily, involving 54 genera and 115 species. In their study, Silva and Ekrem suggested that <italic><tp:taxon-name><tp:taxon-name-part taxon-name-part-type="genus" reg="Paramerina">Paramerina</tp:taxon-name-part></tp:taxon-name></italic> Fittkau, <italic><tp:taxon-name><tp:taxon-name-part taxon-name-part-type="genus" reg="Reomyia">Reomyia</tp:taxon-name-part></tp:taxon-name></italic> Roback and <italic><tp:taxon-name><tp:taxon-name-part taxon-name-part-type="genus" reg="Schineriella">Schineriella</tp:taxon-name-part></tp:taxon-name></italic> Murray &amp; Fittkau should be subgenera in <italic><tp:taxon-name><tp:taxon-name-part taxon-name-part-type="genus" reg="Zavrelimyia">Zavrelimyia</tp:taxon-name-part></tp:taxon-name></italic>. In addition, <italic><tp:taxon-name><tp:taxon-name-part taxon-name-part-type="genus" reg="Pentaneurella">Pentaneurella</tp:taxon-name-part></tp:taxon-name></italic> was recovered as sister to <italic><tp:taxon-name><tp:taxon-name-part taxon-name-part-type="genus" reg="Trissopelopia">Trissopelopia</tp:taxon-name-part></tp:taxon-name></italic> Kieffer in both analyses of equally weighted characters and by using implied weights. However, in an ongoing phylogenetic study of the subfamily <tp:taxon-name><tp:taxon-name-part taxon-name-part-type="subfamily">Tanypodinae</tp:taxon-name-part></tp:taxon-name>, which includes morphological evidence from modern and fossil chironomids (Silva and Baranov unpub. data), <italic><tp:taxon-name><tp:taxon-name-part taxon-name-part-type="genus" reg="Pentaneurella">Pentaneurella</tp:taxon-name-part></tp:taxon-name></italic> turned out to be more closely related to the subgenera <italic><tp:taxon-name><tp:taxon-name-part taxon-name-part-type="genus" reg="Reomyia">Reomyia</tp:taxon-name-part></tp:taxon-name></italic>, <italic><tp:taxon-name><tp:taxon-name-part taxon-name-part-type="genus" reg="Schineriella">Schineriella</tp:taxon-name-part></tp:taxon-name></italic> and <italic><tp:taxon-name><tp:taxon-name-part taxon-name-part-type="genus" reg="Zavrelimyia">Zavrelimyia</tp:taxon-name-part></tp:taxon-name></italic>, within <italic><tp:taxon-name><tp:taxon-name-part taxon-name-part-type="genus" reg="Zavrelimyia">Zavrelimyia</tp:taxon-name-part></tp:taxon-name></italic> sensu <xref ref-type="bibr" rid="B23">Silva and Ekrem (2016)</xref>, than to <italic><tp:taxon-name><tp:taxon-name-part taxon-name-part-type="genus" reg="Trissopelopia">Trissopelopia</tp:taxon-name-part></tp:taxon-name></italic>, although with low support.</p><p>The male of <italic><tp:taxon-name><tp:taxon-name-part taxon-name-part-type="genus" reg="Pentaneurella">Pentaneurella</tp:taxon-name-part></tp:taxon-name></italic> is morphologically similar to <italic><tp:taxon-name><tp:taxon-name-part taxon-name-part-type="genus" reg="Larsia">Larsia</tp:taxon-name-part></tp:taxon-name></italic> Fittkau, <italic><tp:taxon-name><tp:taxon-name-part taxon-name-part-type="genus" reg="Pentaneura">Pentaneura</tp:taxon-name-part></tp:taxon-name></italic> Philippi, <italic><tp:taxon-name><tp:taxon-name-part taxon-name-part-type="genus" reg="Trissopelopia">Trissopelopia</tp:taxon-name-part></tp:taxon-name></italic>, and <italic><tp:taxon-name><tp:taxon-name-part taxon-name-part-type="genus" reg="Zavrelimyia">Zavrelimyia</tp:taxon-name-part></tp:taxon-name></italic> Fittkau. The bases of the lyrate tibial spurs are similar to the ones of <italic><tp:taxon-name><tp:taxon-name-part taxon-name-part-type="genus" reg="Larsia">Larsia</tp:taxon-name-part></tp:taxon-name></italic> and <italic><tp:taxon-name><tp:taxon-name-part taxon-name-part-type="genus" reg="Pentaneura">Pentaneura</tp:taxon-name-part></tp:taxon-name></italic>, and the absence of setae on tergite IX resembles <italic><tp:taxon-name><tp:taxon-name-part taxon-name-part-type="genus" reg="Trissopelopia">Trissopelopia</tp:taxon-name-part></tp:taxon-name></italic> (<xref ref-type="bibr" rid="B17">Murray and Fittkau 1989</xref>). Nonetheless, <italic><tp:taxon-name><tp:taxon-name-part taxon-name-part-type="genus" reg="Pentaneurella">Pentaneurella</tp:taxon-name-part></tp:taxon-name></italic> differs from <italic><tp:taxon-name><tp:taxon-name-part taxon-name-part-type="genus" reg="Larsia">Larsia</tp:taxon-name-part></tp:taxon-name></italic> in the presence of a distinctively notched, membranous anal point, while the presence of a distinct scutal tubercle separates adults of <italic><tp:taxon-name><tp:taxon-name-part taxon-name-part-type="genus" reg="Pentaneurella">Pentaneurella</tp:taxon-name-part></tp:taxon-name></italic> from both <italic><tp:taxon-name><tp:taxon-name-part taxon-name-part-type="genus" reg="Trissopelopia">Trissopelopia</tp:taxon-name-part></tp:taxon-name></italic> and <italic><tp:taxon-name><tp:taxon-name-part taxon-name-part-type="genus" reg="Pentaneura">Pentaneura</tp:taxon-name-part></tp:taxon-name></italic>. Moreover, <italic><tp:taxon-name><tp:taxon-name-part taxon-name-part-type="genus" reg="Pentaneurella">Pentaneurella</tp:taxon-name-part></tp:taxon-name></italic> appears to be similar to <italic><tp:taxon-name><tp:taxon-name-part taxon-name-part-type="genus" reg="Zavrelimyia">Zavrelimyia</tp:taxon-name-part></tp:taxon-name></italic> sensu lato, only differing from the latter by having a scutal tubercle.</p><p>Regarding the immature stages, the pupa of <italic><tp:taxon-name><tp:taxon-name-part taxon-name-part-type="genus" reg="Pentaneurella">Pentaneurella</tp:taxon-name-part></tp:taxon-name></italic> shows certain similarities to <italic><tp:taxon-name><tp:taxon-name-part taxon-name-part-type="genus" reg="Krenopelopia">Krenopelopia</tp:taxon-name-part></tp:taxon-name></italic> Fittkau and <italic><tp:taxon-name><tp:taxon-name-part taxon-name-part-type="genus" reg="Monopelopia">Monopelopia</tp:taxon-name-part></tp:taxon-name></italic> Fittkau (<xref ref-type="bibr" rid="B9">Fittkau and Murray 1986</xref>). <italic><tp:taxon-name><tp:taxon-name-part taxon-name-part-type="genus" reg="Monopelopia">Monopelopia</tp:taxon-name-part></tp:taxon-name></italic> was recovered by <xref ref-type="bibr" rid="B23">Silva and Ekrem (2016)</xref> as sister to <italic><tp:taxon-name><tp:taxon-name-part taxon-name-part-type="genus" reg="Nilotanypus">Nilotanypus</tp:taxon-name-part></tp:taxon-name></italic> Kieffer, and these two taxa as sister to <tp:taxon-name><tp:taxon-name-part taxon-name-part-type="genus" reg="Monopelopia">Monopelopia</tp:taxon-name-part> (<tp:taxon-name-part taxon-name-part-type="subgenus" reg="Cantopelopia">Cantopelopia</tp:taxon-name-part>)</tp:taxon-name> Roback. The presence of a basal lobe and thoracic comb, and anal macrosetae with adhesive sheaths, however, may be used to distinguish <italic><tp:taxon-name><tp:taxon-name-part taxon-name-part-type="genus" reg="Pentaneurella">Pentaneurella</tp:taxon-name-part></tp:taxon-name></italic> from <italic><tp:taxon-name><tp:taxon-name-part taxon-name-part-type="genus" reg="Krenopelopia">Krenopelopia</tp:taxon-name-part></tp:taxon-name></italic> and <italic><tp:taxon-name><tp:taxon-name-part taxon-name-part-type="genus" reg="Monopelopia">Monopelopia</tp:taxon-name-part></tp:taxon-name></italic> (<xref ref-type="bibr" rid="B9">Fittkau and Murray 1986</xref>). Larvae of <italic><tp:taxon-name><tp:taxon-name-part taxon-name-part-type="genus" reg="Pentaneurella">Pentaneurella</tp:taxon-name-part></tp:taxon-name></italic> and <italic><tp:taxon-name><tp:taxon-name-part taxon-name-part-type="genus" reg="Krenopelopia">Krenopelopia</tp:taxon-name-part></tp:taxon-name></italic> differ from <italic><tp:taxon-name><tp:taxon-name-part taxon-name-part-type="genus" reg="Pentaneura">Pentaneura</tp:taxon-name-part></tp:taxon-name></italic> and <italic><tp:taxon-name><tp:taxon-name-part taxon-name-part-type="genus" reg="Trissopelopia">Trissopelopia</tp:taxon-name-part></tp:taxon-name></italic> by possessing a large peg sensilla which is firmly fused with the margin of antennal segment 2, forming a tuning-fork-like process. In both <italic><tp:taxon-name><tp:taxon-name-part taxon-name-part-type="genus" reg="Pentaneurella">Pentaneurella</tp:taxon-name-part></tp:taxon-name></italic> and <italic><tp:taxon-name><tp:taxon-name-part taxon-name-part-type="genus" reg="Krenopelopia">Krenopelopia</tp:taxon-name-part></tp:taxon-name></italic> the ligula has a lower middle tooth and inner teeth are curved outward. The absence of a dorsal pore, however, separates <italic><tp:taxon-name><tp:taxon-name-part taxon-name-part-type="genus" reg="Pentaneurella">Pentaneurella</tp:taxon-name-part></tp:taxon-name></italic> from this genus (<xref ref-type="bibr" rid="B4">Cranston and Epler 2013</xref>). In addition, larvae of <italic><tp:taxon-name><tp:taxon-name-part taxon-name-part-type="genus" reg="Pentaneurella">Pentaneurella</tp:taxon-name-part></tp:taxon-name></italic> appear to have cephalic setation and fork-like Lauterborn organs similar to those of <italic><tp:taxon-name><tp:taxon-name-part taxon-name-part-type="genus" reg="Zavrelimyia">Zavrelimyia</tp:taxon-name-part></tp:taxon-name></italic> sensu lato.</p></tp:treatment-sec><tp:treatment-sec sec-type="remarks" id="SECID0ET6AE"><title>Remarks on distribution and ecology.</title><p>In the Palaearctic, the subfamily <tp:taxon-name><tp:taxon-name-part taxon-name-part-type="subfamily">Tanypodinae</tp:taxon-name-part></tp:taxon-name> is represented by 29 genera, of which <italic><tp:taxon-name><tp:taxon-name-part taxon-name-part-type="genus" reg="Anatopynia">Anatopynia</tp:taxon-name-part></tp:taxon-name></italic>, Johannsen, <italic><tp:taxon-name><tp:taxon-name-part taxon-name-part-type="genus" reg="Telmatopelopia">Telmatopelopia</tp:taxon-name-part></tp:taxon-name></italic> Fittkau and <italic><tp:taxon-name><tp:taxon-name-part taxon-name-part-type="genus" reg="Pentaneurella">Pentaneurella</tp:taxon-name-part></tp:taxon-name></italic> currently are unique to the region. The latter is a relatively common genus of non-biting midges initially recorded from northern Scandinavia. Currently, the genus has been recorded in Finland (<xref ref-type="bibr" rid="B19">Paasivirta 2014</xref>), France (<xref ref-type="bibr" rid="B2">Brown et al. 2007</xref>, <xref ref-type="bibr" rid="B16">Moubayed-Breil et al. 2012</xref>), Germany (<xref ref-type="bibr" rid="B25">Stur and Wiedenbrug 2006</xref>), Norway (<xref ref-type="bibr" rid="B8">Fittkau and Murray 1983</xref>), Russia (<xref ref-type="bibr" rid="B1">Ashe and O’Connor 2009</xref>), Slovakia (<xref ref-type="bibr" rid="B24">Šporka 2003</xref>), Spain (<xref ref-type="bibr" rid="B12">Hjorth-Andersen 2002</xref>), Sweden (<xref ref-type="bibr" rid="B8">Fittkau and Murray 1983</xref>, <xref ref-type="bibr" rid="B3">Bylén and Ronny-Larsson 1994</xref>), Switzerland (<xref ref-type="bibr" rid="B15">Lods-Crozet 1998</xref>) and Turkey (<xref ref-type="bibr" rid="B18">Özkan 2006</xref>, <xref ref-type="bibr" rid="B13">Kazanci et al. 2008</xref>). Herein, we record <italic><tp:taxon-name><tp:taxon-name-part taxon-name-part-type="genus" reg="Pentaneurella">Pentaneurella</tp:taxon-name-part></tp:taxon-name></italic> from Central Norway. Several specimens were collected in the Rondane National Park, located in typical high mountain area, with large plateaus and several lentic and lotic systems.</p><p>Little is known about the ecology of <italic><tp:taxon-name><tp:taxon-name-part taxon-name-part-type="genus" reg="Pentaneurella">Pentaneurella</tp:taxon-name-part></tp:taxon-name></italic>. Immature stages seem to be cold stenothermic rheophiles and krenophiles. Larvae of <italic><tp:taxon-name><tp:taxon-name-part taxon-name-part-type="genus" reg="Pentaneurella">Pentaneurella</tp:taxon-name-part></tp:taxon-name></italic> have been recorded inhabiting springs and spring-fed streams in Sweden and the Bavarian Alps as well as mountain streams in northern and Central Norway (<xref ref-type="bibr" rid="B8">Fittkau and Murray 1983</xref>, <xref ref-type="bibr" rid="B25">Stur and Wiedenbrug 2006</xref>, own data). <xref ref-type="bibr" rid="B16">Moubayed-Breil et al. (2012)</xref> found <italic><tp:taxon-name><tp:taxon-name-part taxon-name-part-type="genus" reg="Pentaneurella">Pentaneurella</tp:taxon-name-part></tp:taxon-name></italic> in low and middle mountain streams located in the eastern Pyrenees and Corsica, while <xref ref-type="bibr" rid="B3">Bylén and Ronny-Larsson (1994)</xref> recorded larvae of <italic><tp:taxon-name><tp:taxon-name-part taxon-name-part-type="genus" reg="Pentaneurella">Pentaneurella</tp:taxon-name-part></tp:taxon-name></italic> being parasitized by the microsporidium <italic><tp:taxon-name><tp:taxon-name-part taxon-name-part-type="genus" reg="Pernicivesicula">Pernicivesicula</tp:taxon-name-part><tp:taxon-name-part taxon-name-part-type="species" reg="gracilis">gracilis</tp:taxon-name-part></tp:taxon-name></italic> Bylén &amp; Ronny-Larsson, in a sample of midge larvae collected from a small river in southern Sweden. Furthermore, larvae of <italic><tp:taxon-name><tp:taxon-name-part taxon-name-part-type="genus" reg="Pentaneurella">Pentaneurella</tp:taxon-name-part></tp:taxon-name></italic> were also recorded from a sand bed stream from insular Turkey (<xref ref-type="bibr" rid="B18">Özkan 2006</xref>).</p></tp:treatment-sec><ref-list><ref id="B23"><mixed-citation xmlns:xlink="http://www.w3.org/1999/xlink" xlink:type="simple"><person-group><name name-style="western"><surname>Silva</surname><given-names>FL</given-names></name><name name-style="western"><surname>Ekrem</surname><given-names>T</given-names></name></person-group> (<year>2016</year>) <article-title>Phylogenetic relationships of nonbiting midges in the subfamily <tp:taxon-name><tp:taxon-name-part taxon-name-part-type="subfamily">Tanypodinae</tp:taxon-name-part></tp:taxon-name> (<tp:taxon-name><tp:taxon-name-part taxon-name-part-type="order">Diptera</tp:taxon-name-part></tp:taxon-name>: <tp:taxon-name><tp:taxon-name-part taxon-name-part-type="family">Chironomidae</tp:taxon-name-part></tp:taxon-name>) inferred from morphology.</article-title><source>Systematic Entomology</source><volume>41</volume>: <fpage>73</fpage>–<lpage>92</lpage>. <ext-link xlink:type="simple" ext-link-type="doi" xlink:href="10.1111/syen.12141">https://doi.org/10.1111/syen.12141</ext-link></mixed-citation></ref><ref id="B17"><mixed-citation xmlns:xlink="http://www.w3.org/1999/xlink" xlink:type="simple"><person-group><name name-style="western"><surname>Murray</surname><given-names>DA</given-names></name><name name-style="western"><surname>Fittkau</surname><given-names>EJ</given-names></name></person-group> (<year>1989</year>) <article-title>The adult males of <tp:taxon-name><tp:taxon-name-part taxon-name-part-type="subfamily">Tanypodinae</tp:taxon-name-part></tp:taxon-name> (<tp:taxon-name><tp:taxon-name-part taxon-name-part-type="order">Diptera</tp:taxon-name-part></tp:taxon-name>: <tp:taxon-name><tp:taxon-name-part taxon-name-part-type="family">Chironomidae</tp:taxon-name-part></tp:taxon-name>) of the Holarctic Region – Keys and Diagnoses.</article-title> In: <person-group><name name-style="western"><surname>Wiederholm</surname><given-names>T</given-names></name></person-group> (<role>Ed.</role>) <issue-title>The adult males of Chironomidae (Diptera) of the Holarctic region – Keys and diagnoses.</issue-title><source>Entomologica scandinavica, Supplement</source><volume>34</volume>: <fpage>37</fpage>–<lpage>124</lpage>.</mixed-citation></ref><ref id="B9"><mixed-citation xmlns:xlink="http://www.w3.org/1999/xlink" xlink:type="simple"><person-group><name name-style="western"><surname>Fittkau</surname><given-names>EJ</given-names></name><name name-style="western"><surname>Murray</surname><given-names>DA</given-names></name></person-group> (<year>1986</year>) <article-title>The pupae of <tp:taxon-name><tp:taxon-name-part taxon-name-part-type="subfamily">Tanypodinae</tp:taxon-name-part></tp:taxon-name> (<tp:taxon-name><tp:taxon-name-part taxon-name-part-type="order">Diptera</tp:taxon-name-part></tp:taxon-name>: <tp:taxon-name><tp:taxon-name-part taxon-name-part-type="family">Chironomidae</tp:taxon-name-part></tp:taxon-name>) of the Holarctic Region – Keys and Diagnoses.</article-title> In: <person-group><name name-style="western"><surname>Wiederholm</surname><given-names>T</given-names></name></person-group> (<role>Ed.</role>) <issue-title>The adult males of Chironomidae (Diptera) of the Holarctic region – Keys and diagnoses.</issue-title><source>Entomologica scandinavica, Supplement</source><volume>28</volume>: <fpage>31</fpage>–<lpage>113</lpage>.</mixed-citation></ref><ref id="B4"><mixed-citation xmlns:xlink="http://www.w3.org/1999/xlink" xlink:type="simple"><person-group><name name-style="western"><surname>Cranston</surname><given-names>PS</given-names></name><name name-style="western"><surname>Epler</surname><given-names>JH</given-names></name></person-group> (<year>2013</year>) <article-title>The larvae of <tp:taxon-name><tp:taxon-name-part taxon-name-part-type="subfamily">Tanypodinae</tp:taxon-name-part></tp:taxon-name> (<tp:taxon-name><tp:taxon-name-part taxon-name-part-type="order">Diptera</tp:taxon-name-part></tp:taxon-name>: <tp:taxon-name><tp:taxon-name-part taxon-name-part-type="family">Chironomidae</tp:taxon-name-part></tp:taxon-name>) of the Holarctic Region – Keys and diagnoses.</article-title> In: <person-group><name name-style="western"><surname>Andersen</surname><given-names>T</given-names></name><name name-style="western"><surname>Cranston</surname><given-names>PS</given-names></name><name name-style="western"><surname>Epler</surname><given-names>JH</given-names></name></person-group> (<role>Eds</role>) <issue-title>The larvae of Chironomidae (Diptera) of the Holarctic Region – Keys and diagnoses.</issue-title><source>Insect Systematics and Evolution Supplement</source><volume>66</volume>: <fpage>39</fpage>–<lpage>136</lpage>.</mixed-citation></ref><ref id="B19"><mixed-citation xmlns:xlink="http://www.w3.org/1999/xlink" xlink:type="simple"><person-group><name name-style="western"><surname>Paasivirta</surname><given-names>L</given-names></name></person-group> (<year>2014</year>) <article-title>Checklist of the family <tp:taxon-name><tp:taxon-name-part taxon-name-part-type="family">Chironomidae</tp:taxon-name-part></tp:taxon-name> (<tp:taxon-name><tp:taxon-name-part taxon-name-part-type="order">Diptera</tp:taxon-name-part></tp:taxon-name>) of Finland.</article-title><source>Zookeys</source><volume>441</volume>: <fpage>63</fpage>–<lpage>90</lpage>. <ext-link xlink:type="simple" ext-link-type="doi" xlink:href="10.3897/zookeys.441.7461">https://doi.org/10.3897/zookeys.441.7461</ext-link></mixed-citation></ref><ref id="B2"><mixed-citation xmlns:xlink="http://www.w3.org/1999/xlink" xlink:type="simple"><person-group><name name-style="western"><surname>Brown</surname><given-names>LE</given-names></name><name name-style="western"><surname>Milner</surname><given-names>AM</given-names></name><name name-style="western"><surname>Hannah</surname><given-names>DM</given-names></name></person-group> (<year>2007</year>) <article-title>Groundwater influence on alpine stream ecosystems.</article-title><source>Freshwater Biology</source><volume>52</volume>: <fpage>878</fpage>–<lpage>890</lpage>. <ext-link xlink:type="simple" ext-link-type="doi" xlink:href="10.1111/j.1365-2427.2007.01739.x">https://doi.org/10.1111/j.1365-2427.2007.01739.x</ext-link></mixed-citation></ref><ref id="B16"><mixed-citation xmlns:xlink="http://www.w3.org/1999/xlink" xlink:type="simple"><person-group><name name-style="western"><surname>Moubayed-Breil</surname><given-names>J</given-names></name><name name-style="western"><surname>Langton</surname><given-names>PH</given-names></name><name name-style="western"><surname>Ashe</surname><given-names>P</given-names></name></person-group> (<year>2012</year>) <article-title><italic><tp:taxon-name><tp:taxon-name-part taxon-name-part-type="genus">Rheotanytarsus</tp:taxon-name-part><tp:taxon-name-part taxon-name-part-type="species">dactylophoreus</tp:taxon-name-part></tp:taxon-name></italic>, a new mountain species from streams in the Eastern Pyrenees and Corsica (<tp:taxon-name><tp:taxon-name-part taxon-name-part-type="order">Diptera</tp:taxon-name-part></tp:taxon-name>: <tp:taxon-name><tp:taxon-name-part taxon-name-part-type="family">Chironomidae</tp:taxon-name-part></tp:taxon-name>).</article-title><source>Fauna Norvegica</source><volume>31</volume>: <fpage>167</fpage>–<lpage>173</lpage>. <ext-link xlink:type="simple" ext-link-type="doi" xlink:href="10.5324/fn.v31i0.1375">https://doi.org/10.5324/fn.v31i0.1375</ext-link></mixed-citation></ref><ref id="B25"><mixed-citation xmlns:xlink="http://www.w3.org/1999/xlink" xlink:type="simple"><person-group><name name-style="western"><surname>Stur</surname><given-names>E</given-names></name><name name-style="western"><surname>Wiedenbrug</surname><given-names>S</given-names></name></person-group> (<year>2006</year>) <article-title>Familie Zuckmücken (<tp:taxon-name><tp:taxon-name-part taxon-name-part-type="family">Chironomidae</tp:taxon-name-part></tp:taxon-name>)</article-title> In: <person-group><name name-style="western"><surname>Gerecke</surname><given-names>R</given-names></name><name name-style="western"><surname>Franz</surname><given-names>H</given-names></name></person-group> (<role>Eds</role>) <issue-title>Quellen im Nationalpark Berchtesgaden. Lebensgemeinschaften als Indikatoren des Klimawandels.</issue-title><source>Forschungsbericht</source><volume>51</volume>: <fpage>183</fpage>–<lpage>194</lpage>.</mixed-citation></ref><ref id="B8"><mixed-citation xmlns:xlink="http://www.w3.org/1999/xlink" xlink:type="simple"><person-group><name name-style="western"><surname>Fittkau</surname><given-names>EJ</given-names></name><name name-style="western"><surname>Murray</surname><given-names>DA</given-names></name></person-group> (<year>1983</year>) <article-title><italic><tp:taxon-name><tp:taxon-name-part taxon-name-part-type="genus">Pentaneurella</tp:taxon-name-part><tp:taxon-name-part taxon-name-part-type="species">katterjokki</tp:taxon-name-part></tp:taxon-name></italic>, eine neue Gattung und Art der <tp:taxon-name><tp:taxon-name-part taxon-name-part-type="subfamily">Tanypodinae</tp:taxon-name-part></tp:taxon-name> (<tp:taxon-name><tp:taxon-name-part taxon-name-part-type="order">Diptera</tp:taxon-name-part></tp:taxon-name>, <tp:taxon-name><tp:taxon-name-part taxon-name-part-type="family">Chironomidae</tp:taxon-name-part></tp:taxon-name>).</article-title><source>Nachrichtenblatt der Bayerischen Entomologen</source><volume>32</volume>: <fpage>57</fpage>–<lpage>63</lpage>.</mixed-citation></ref><ref id="B1"><mixed-citation xmlns:xlink="http://www.w3.org/1999/xlink" xlink:type="simple"><person-group><name name-style="western"><surname>Ashe</surname><given-names>P</given-names></name><name name-style="western"><surname>O’Connor</surname><given-names>JP</given-names></name></person-group> (<year>2009</year>) <source>A World Catalogue of <tp:taxon-name><tp:taxon-name-part taxon-name-part-type="family">Chironomidae</tp:taxon-name-part></tp:taxon-name> (<tp:taxon-name><tp:taxon-name-part taxon-name-part-type="order">Diptera</tp:taxon-name-part></tp:taxon-name>). Part 1. <tp:taxon-name><tp:taxon-name-part taxon-name-part-type="subfamily">Buchonomyiinae</tp:taxon-name-part></tp:taxon-name>, <tp:taxon-name><tp:taxon-name-part taxon-name-part-type="subfamily">Chilenomyiinae</tp:taxon-name-part></tp:taxon-name>, <tp:taxon-name><tp:taxon-name-part taxon-name-part-type="subfamily">Podonominae</tp:taxon-name-part></tp:taxon-name>, <tp:taxon-name><tp:taxon-name-part taxon-name-part-type="subfamily">Aphroteniinae</tp:taxon-name-part></tp:taxon-name>, <tp:taxon-name><tp:taxon-name-part taxon-name-part-type="subfamily">Tanypodinae</tp:taxon-name-part></tp:taxon-name>, <tp:taxon-name><tp:taxon-name-part taxon-name-part-type="subfamily">Usambaromyiinae</tp:taxon-name-part></tp:taxon-name>, <tp:taxon-name><tp:taxon-name-part taxon-name-part-type="subfamily">Diamesinae</tp:taxon-name-part></tp:taxon-name>, <tp:taxon-name><tp:taxon-name-part taxon-name-part-type="subfamily">Prodiamesinae</tp:taxon-name-part></tp:taxon-name> and <tp:taxon-name><tp:taxon-name-part taxon-name-part-type="subfamily">Telmatogetoninae</tp:taxon-name-part></tp:taxon-name>.</source><publisher-name>Irish Biogeographical Society &amp; National Museum of Ireland</publisher-name>, <publisher-loc>Dublin</publisher-loc>, <size units="page">445 pp</size>.</mixed-citation></ref><ref id="B24"><mixed-citation xmlns:xlink="http://www.w3.org/1999/xlink" xlink:type="simple"><person-group><name name-style="western"><surname>Šporka</surname><given-names>F</given-names></name></person-group> (<year>2003</year>) <source>Vodné bezstavovce (makroevertebráta) Slovenska, súpis druhov a autekologické charakteristiky.</source><publisher-name>Slovenský hydrometeorologický ústav</publisher-name>, <publisher-loc>Bratislava</publisher-loc>, <size units="page">590 pp</size>.</mixed-citation></ref><ref id="B12"><mixed-citation xmlns:xlink="http://www.w3.org/1999/xlink" xlink:type="simple"><person-group><name name-style="western"><surname>Hjorth-Andersen</surname><given-names>MCT</given-names></name></person-group> (<year>2002</year>) <source>Catálogo de los <tp:taxon-name><tp:taxon-name-part taxon-name-part-type="order">Diptera</tp:taxon-name-part></tp:taxon-name> de España, Portugal y Andorra (<tp:taxon-name><tp:taxon-name-part taxon-name-part-type="class">Insecta</tp:taxon-name-part></tp:taxon-name>). Monografías S.E.</source><publisher-name>A</publisher-name>, <publisher-loc>Zaragosa</publisher-loc>, <size units="page">323 pp</size>.</mixed-citation></ref><ref id="B3"><mixed-citation xmlns:xlink="http://www.w3.org/1999/xlink" xlink:type="simple"><person-group><name name-style="western"><surname>Bylén</surname><given-names>EKC</given-names></name><name name-style="western"><surname>Ronny-Larsson</surname><given-names>JI</given-names></name></person-group> (<year>1994</year>) <article-title>Ultrastructural study and description of <italic><tp:taxon-name><tp:taxon-name-part taxon-name-part-type="genus">Pernicivesicula</tp:taxon-name-part><tp:taxon-name-part taxon-name-part-type="species">gracilis</tp:taxon-name-part></tp:taxon-name></italic> gen. et sp. nov. (<tp:taxon-name><tp:taxon-name-part taxon-name-part-type="phylum">Microspora</tp:taxon-name-part></tp:taxon-name>, <tp:taxon-name><tp:taxon-name-part taxon-name-part-type="family">Pereziidae</tp:taxon-name-part></tp:taxon-name>), a rod-shaped microsporidium of midge larvae, <italic><tp:taxon-name><tp:taxon-name-part taxon-name-part-type="genus">Pentaneurella</tp:taxon-name-part></tp:taxon-name></italic> sp. (<tp:taxon-name><tp:taxon-name-part taxon-name-part-type="order">Diptera</tp:taxon-name-part></tp:taxon-name>, <tp:taxon-name><tp:taxon-name-part taxon-name-part-type="family">Chironomidae</tp:taxon-name-part></tp:taxon-name>), in Sweden.</article-title><source>European Journal of Protistology</source><volume>30</volume>: <fpage>139</fpage>–<lpage>150</lpage>. <ext-link xlink:type="simple" ext-link-type="doi" xlink:href="10.1016/S0932-4739(11)80024-6">https://doi.org/10.1016/S0932-4739(11)80024-6</ext-link></mixed-citation></ref><ref id="B15"><mixed-citation xmlns:xlink="http://www.w3.org/1999/xlink" xlink:type="simple"><person-group><name name-style="western"><surname>Lods-Crozet</surname><given-names>B</given-names></name></person-group> (<year>1998</year>) <article-title><tp:taxon-name><tp:taxon-name-part taxon-name-part-type="family">Chironomidae</tp:taxon-name-part></tp:taxon-name>.</article-title> In: <person-group><name name-style="western"><surname>Merz</surname><given-names>B</given-names></name><name name-style="western"><surname>Bächli</surname><given-names>G</given-names></name><name name-style="western"><surname>Haenni</surname><given-names>JP</given-names></name><name name-style="western"><surname>Gonseth</surname><given-names>Y</given-names></name></person-group> (<role>Eds</role>) <issue-title>Diptera – Check-list.</issue-title><source>Fauna Helvetica</source><volume>1</volume>: <fpage>92</fpage>–<lpage>101</lpage>.</mixed-citation></ref><ref id="B18"><mixed-citation xmlns:xlink="http://www.w3.org/1999/xlink" xlink:type="simple"><person-group><name name-style="western"><surname>Özkan</surname><given-names>N</given-names></name></person-group> (<year>2006</year>) <article-title>The Larval <tp:taxon-name><tp:taxon-name-part taxon-name-part-type="family">Chironomidae</tp:taxon-name-part></tp:taxon-name> (<tp:taxon-name><tp:taxon-name-part taxon-name-part-type="order">Diptera</tp:taxon-name-part></tp:taxon-name>) Fauna of Gökçeada (Imbroz).</article-title><source>Gazi University Journal of Science</source><volume>19</volume>: <fpage>69</fpage>–<lpage>75</lpage>.</mixed-citation></ref><ref id="B13"><mixed-citation xmlns:xlink="http://www.w3.org/1999/xlink" xlink:type="simple"><person-group><name name-style="western"><surname>Kazanci</surname><given-names>N</given-names></name><name name-style="western"><surname>Dügel</surname><given-names>M</given-names></name><name name-style="western"><surname>Girgin</surname><given-names>S</given-names></name></person-group> (<year>2008</year>) <article-title>Determination of indicator genera of benthic macroinvertebrate communities in running waters in western Turkey.</article-title><source>Review of Hydrobiology</source><volume>1</volume>: <fpage>1</fpage>–<lpage>16</lpage>.</mixed-citation></ref></ref-list></tp:taxon-treatment>
